# Supplementary material for: High-frequency synthetic apomixis in hybrid rice
Source: Nat Commun. 2022 Dec 27;13:7963. doi: 10.1038/s41467-022-35679-3 (PMC9794695; doi:10.1038/s41467-022-35679-3)
Supplement: Supplementary file 4 — Source Data [file 41467_2022_35679_MOESM4_ESM.xlsx]

## Sheet: Figure 2D panicle fertilities
Panicle fertilities	% filled grains
Plant	T314 15.1	T314 37.7	T315 5.4	T315 8.1	BRS-CIRAD 302
1	34.1	34.5	31.9	31.2	51.1
2	33.8	21.0	32.5	33.1	31.7
3	31.6	22.1	31.8	35.8	41.7
4	34.5	24.6	38.4	34.3	55.8
5	34.8	30.7	38.5	26.9	43.9
6	32.8	25.5	32.6	35.3	33.5
7	32.9	31.4	43.2	29.5	62.8
8	30.9	29.8	41.7	31.9	42.5
9	32.2	25.1	36.0	35.6	27.7
10	31.9	28.3	36.6	34.7	32.2
11	32.5	26.4	35.9	38.5	32.2
12	32.3	27.0	37.3	33.2	30.2
13	37.9	28.6	30.4	34.4	37.6
14	37.8	25.1	37.6	35.2	54.7
15	35.6	26.1	37.4	33.3	66.1
16	37.7	26.0	37.1	36.0	45.1
17	29.1	26.0	31.6	30.2	48.1
18	37.0	27.2	33.7	27.7	48.9
19	36.2	26.8	37.0	34.2	44.5
20	28.2	27.3	29.2	31.1	32.4
21					66.0
22					26.1
23					67.6
24					44.1
Mean	33.7	27.0	35.5	33.1	44.4
SD	2.7	3.0	3.6	2.9	12.5
%BRS CIRAD	75.8	60.7	79.9	74.5	100.0

## Sheet: Figure 2F starch and amylose
Seed starch and amylose contents
Material_biological replicate	Starch content % dray basis	Amylose content (g/100g starch)
1F_1	77.15	28.38
D24_1	89.26	25.56
F2_1_1	78.39	28.46
F2_2_1	84.67	26.19
F2_3_1	77.39	29.65
F2_4_1	84.78	31.51
1Y24_1_1	82.26	30.08
1Y24_2_1	83.40	27.61
1Y24_3_1	77.83	26.85
1Y24_4_1	82.48	27.64
T314_15_1_4_1	78.71	26.29
T314_15_1_6_1	77.64	25.74
T314_15_1_8_1	80.55	26.21
T314_15_1_10_1	78.31	27.45
T314_37_7_14_1	73.25	28.77
T314_37_7_19_1	70.42	26.86
T314_37_7_15_1	76.06	26.05
T314_37_7_20_1	79.94	26.23
T315_8_1_181_1	84.51	28.02
T315_8_1_182_1	82.65	29.06
T315_8_1_186_1	84.30	26.72
T315_8_1_188_1	83.17	27.19
T315_5_4_66_1	82.01	26.58
T315_5_4_67_1	83.66	27.51
T315_5_4_86_1	83.27	26.51
T315_5_4_63_1	79.40	26.65

## Sheet: Table 3 plant morphology
Plant Morphology data
Material	Plant	Plant height	Number of tillers	n-1 Leaf length	n-1 Leaf width	Flag leaf length	Flag leaf width	Main panicle lentgh
BRS CIRAD 302
	1	85.0	12	47.5	1.4	27.5	1.6	24.5
	2	86.0	12	59.0	1.1	38.0	1.4	26.5
	3	86.0	13	46.0	1.3	25.5	1.7	24.0
	4	83.5	14	47.0	1.1	34.0	1.4	25.0
	5	86.0	18	49.0	1.5	28.5	1.8	23.0
	6	84.0	14	52.0	1.4	29.5	1.5	24.0
	7	84.5	14	42.5	1.5	24.5	1.6	23.0
	8	80.0	14	54.0	1.1	41.0	1.4	24.5
	9	82.0	11	47.5	1.4	30.0	1.5	25.0
	10	88.0	11	50.5	1.2	43.0	1.7	25.0
	11	85.5	15	48.0	1.2	33.0	1.5	27.5
	12	86.0	13	57.5	1.1	35.5	1.6	22.5
	13	81.0	14	54.0	1.0	33.0	1.5	25.0
	14	90.0	13	47.0	1.6	24.0	1.7	23.0
	mean	84.8	13.4	50.1	1.3	31.9	1.6	24.5
	SD	2.7	1.8	4.6	0.2	6.0	0.1	1.4
T314 15.1	1	80.0	14	49.5	1.5	29.0	1.8	24.0
	2	84.0	18	49.0	1.3	26.0		24.5
	3	80.0	12	46.0	1.3	26.5	1.5	24.0
	4	90.5	12	45.0	1.4	22.5	1.5	25.0
	5	78.0	10	56.0	1.5	34.0	1.5	24.5
	6	87.0	13	51.0	1.6	29.0	1.7	25.0
	7	88.0	10	40.5	1.4	23.5	1.4	23.0
	8	87.0	14	45.0	1.4	26.0	1.6	25.0
	9	82.0	15	46.0	1.4	26.5	1.6	24.5
	10	79.5	13	40.0	1.3	22.0	1.6	23.5
	11	86.0	15	41.5	1.4	24.5	1.5	23.0
	12	80.0	19	49.5	1.4	31.0	1.6	22.5
	13	87.0	12	53.5	1.6	29.5	1.7	26.0
	14	88.5	13	53.5	1.6	29.0	1.7	24.0
	15	84.0	11	57.5	1.5	34.0	1.7	25.5
	16	84.5	15	58.0	1.7	33.0	1.6	25.5
	17	81.0	18	47.5	0.8	25.0	1.4	26.0
	18	87.5	18	62.5	1.0	28.0	1.3	28.0
	19	80.5	16	68.5	1.0	30.5	1.5	26.5
	20	83.5	14	49.0	1.1	25.0	1.3	24.0
	21	87.0	15	42.5	1.5	23.5	1.6	20.5
	22	83.0	12	55.5	1.1	34.0	1.5	27.5
	23	83.0	13	49.5	1.6	29.0	1.8	25.5
	24	83.5	12	51.0	1.5	29.5	1.6	25.0
	25	79.5	12	30.5	1.4	31.0	1.7	23.5
	26	79.5	17	47.5	1.5	35.5	1.6	22.0
	27	79.5	13	36.0	1.6	33.0	1.6	24.5
	28	73.5	12	45.5		27.5		22.5
	29	85.0	17	43.5	1.2	25.0	1.6	23.5
	30	85.5	19	46.0	1.4	24.5	1.6	24.5
	31	82.5	15	43.5	1.4	24.5	1.5	23.0
	32	78.0	17	44.5	1.2	23.5	1.4	22.5
	33	81.0	15	49.5	1.2	30.0	1.5	24.0
	34	74.5	17	49.5		29.5		23.5
	35	80.0	14	53.5	1.3	31.0	1.6	24.5
	36	85.5	18	48.5	1.4	30.0		26.0
	mean	82.8	14.4	48.5	1.4	28.2	1.6	24.3
	SD	3.9	2.5	7.1	0.2	3.7	0.1	1.5
T314 37.7	1	85.5	11	45.5	1.5	28.5	1.6	22.5
	2	87.5	11	49.0	1.6	28.5	1.7	25.0
	3	84.5	15	50.0	1.4	28.5	1.4	24.5
	4	86.5	14	45.5	1.4	28.0	1.4	23.5
	5	85.5	16	52.0		31.0		24.5
	6	78.0	15	47.0	1.4	31.0	1.6	23.5
	7	85.5	15	51.0	1.3	31.0	1.6	24.0
	8	87.0	16	53.5	1.3	24.5	1.4	22.5
	9	79.5	17	50.5	1.1	29.5	1.4	22.5
	10	81.5	17	47.5	1.1	30.0	1.4	23.0
	11	85.0	16	46.5	1.5	24.5	1.5	24.0
	12	86.0	16	40.5	1.4	24.5	1.5	23.0
	13	82.0	15	49.0	1.5	26.0	1.6	24.0
	14	87.5	15	42.0	1.4	24.5	1.4	24.0
	15	82.0	16	49.0	1.3	27.5	1.5	23.0
	16	79.5	15	42.0	1.3	23.0	1.4	25.5
	17	81.5	15	37.5	1.2	20.5	1.3	25.5
	18	87.0	12	40.0	1.4	24.0	1.4	22.0
	19	86.5	15	56.0	1.6	33.0	1.6	24.0
	20	91.0	15	42.0	1.5	24.0	1.3	24.5
	21	86.5	17	40.5	1.4	22.0	1.5	22.0
	22	79.0	12	46.0	1.2	28.0	1.4	23.0
	23	85.0	13	56.0		31.0	1.3	24.0
	24	91.0	14	37.5	1.5	19.5	1.6	23.5
	25	86.0	15	43;0	1.4	29.0	1.5	23.5
	26	89.0	16	43.0	1.4	29.0	1.5	23.5
	27	87.0	15	40.0		23.0		23.5
	28	86.5	17	50.0	1.4	31.0	1.5	22.5
	29	89.5	18	43.0	1.4	22.0	1.5	25.0
	30	86.5	17	43.0		24.5		22;5
	31	81.5	15	45.5		30.5		23.0
	32	83.0	17	47.5		29.5		23.0
	33	80.0	15	51.0		31.5		23.0
	34	86.0	18	39.0		22.5		23.0
	35	85.5	14	57.0	1.5	31.5	1.5	24.0
	36	86.0	16	43.5		22.5		24.5
	37	82.0	16	45.0		25.5	1.6	22.0
	38	86.0	12	49.5	1.3	27.0	1.6	26.0
	39	90.0	16	41.0		32.0		25.0
	40	84.5	16	43.5	1.4	21.0	1.4	23.0
	mean	85.0	15.150	46.013	1.383	26.863	1.481	23.613
	SD	3.3	1.733	5.088	0.126	3.724	0.105	1.016
T315 5.4	1	90.5	14	44.5	1.5	25.0	1.5	24.5
	2	86.0	12	46.5	1.6	25.0	1.7	24.5
	3	90.0	17	40.0		20.5		25.0
	4	89.0	14	43.5	1.6	23.5	1.5	25.5
	5	87.0	14	46.0		24.5		26.0
	6	88.5	14	34.5	1.4	23.0		23.5
	7	89.0	15	47.0		25.5		24.0
	8	89.0	13	46.0		22.5		24.0
	9	94.0	13	46.0	1.6	25.5	1.5	24.5
	10	87.5	12	44.5		23.0		24.5
	11	85.0	14	49.0	1.6	27.5	1.7	25.0
	12	87.0	18	45.5	1.6	30.5	1.7	24.0
	13	92.0	13	45.5	1.8	25.5	1.8	24.5
	14	91.5	11	48.5	1.6	22.0	1.6	26.0
	15	84.0	14	49;5	1.7	28.0	1.7	23.5
	16	82.5	13	53.5	1.9	34.0	1.9	24.0
	17	91.0	15	45.0	1.7	23.5	1.7	25.0
	18	85.0	16	48.0	1.6	26.0	1.7	24;5
	19	82.0	14	50.0		29.0		23.5
	20	91.0	15	44.5		25.5		26.5
	21	87.0	16	48.5		26.0		25.5
	22	92.0	13	48.0		24.5		25.5
	23	89.5	13	52.5	1.6	29.0	1.8	26.0
	24	88.5	15	50.5	1.4	29.0	1.7	25.0
	25	90.0	18	49.5	1.7	24.5	1.8	26.0
	26	84.0	13	49.0	1.6	28.0	1.7	24.0
	27	81.0	14	43.5		24.5		23.5
	28	91.5	13	40.5	1.6	20.0	1.6	24.5
	29	92.0	10	40.0	1.6	27.0	1.6	26.0
	30	85.5	12	53.5	1.4	32.0	1.6	24.0
	31	87.0	14	50.5		28.5		24.5
	32	86.0	13	48.0	1.6	27.$.5	1.7	25.0
	33	82.0	15	41.5	1.3	23.5	1.3	23.5
	34	82.0	17	39.5	1.3	23.5	1.3	23.5
	35	86.5	18	42.5		23.5		25.0
	36	84.5	16	49.5	1.6	29.5	1.7	26.0
	37	88.5	14	48.0	1.6	27.0	1.6	24.0
	38	85.5	15	49.0	1.6	27.0	1.6	24.0
	mean	87.5	14.2	46.4	1.6	25.9	1.6	24.7
	SD	3.3	1.9	4.1	0.1	3.0	0.1	0.9
T315 8.1	1	90.5	14	47.5	1.6	27.5	1.6	26.5
	2	78.0	15	47.5	1.4	30.5	1.6	25.0
	3	81.0	13	49.0	1.4	31.0	1.6	26.5
	4	83.0	15	44.5		29.5		26.5
	5	86.5	12	48.0	1.6	29.5	1.4	26.5
	6	75.5	15	50.0	1.3	34.0	1.6	25.5
	7	87.5	11	52.0	1.6	32.0	1.7	26.0
	8	84.5	13	48.0	1.6	27.5	1.7	26.0
	9	83.5	16	48.5	1.4	27.5	1.6	26.0
	10	89.5	12	52.0	1.6	30.5	1.6	28.5
	11	83.0	14	48.0	1.5	28.5	1.6	26.0
	12	90.0	14	44.5	1.3	24.5	1.4	25.5
	13	88.0	11	47.0	1.4	29.0	1.6	25.0
	14	88.5	15	43.5	1.5	24.0	1.7	27.5
	15	82.0	17	52.0	1.5	34.0	1.7	27.5
	16	77.5	13	56.0	1.7	32.5	1.7	25.0
	17	82.5	14	51.0		29.5		25.5
	18	77.0	12	53.0	1.6	28.0	1.6	25.0
	19	79.0	15	47.5	1.6	23.5	1.6	23.0
	20	78.0	12	42.5	1.6	23.5	1.6	23.0
	21	87.0	16	51.5	1.4	30.5	1.6	26.0
	22	79.5	14	46.5	1.6	26.0	1.7	23.5
	23	78.0	14	52.5	1.4	32.0	1.7	23.5
	24	84.5	15	45.5	1.4	28.5	1.6	25.5
	25	85.0	15	46.5	1.4	29.0	1.6	24.0
	26	86.0	10	43.5	1.4	27.0	1.5	26.5
	27	84.0	14	48.5	1.6	28.5	1.7	24.5
	28	86.0	15	51.5	1.6	30.0	1.6	25.5
	29	81.5	14	49.0	1.4	30.0	1.7	25.0
	30	85.5	12	42.5	1.2	24.5	1.5	24.0
	31	87.0	15	45.5	1.4	27.5	1.4	24.5
	32	84.0	16	40.5	1.3	23.5	1.5	24.0
	33	77.5	13	61.0	1.5	28.5	1.7	24.5
	34	81.5	13	48.5	1.5	29.5	1.6	26.0
	mean	83.3	13.8	48.4	1.5	28.6	1.6	25.4
	SD	4.1	1.6	4.1	0.1	2.9	0.1	1.3

## Sheet: Table 3 Spikelets per panicle
Spikelets per panicle
T1 plant	T2 Plant	Average nb of spikelets/panicle (average of 3 panicles)
T314 15.1/4	1	200.333
T314 15.1/4	2	177
T314 15.1/4	3	163.333
T314 15.1/4	4	206.333
T314 15.1/6	1	184
T314 15.1/6	2	187.333
T314 15.1/6	3	193.333
T314 15.1/6	4	197
T314 15.1/11	1	194.667
T314 15.1/11	2	170
T314 15.1/11	3	169.667
T314 15.1/11	4	131
T314 15.1/10	1	164
T314 15.1/10	2	207.333
T314 15.1/10	3	201
T314 15.1/10	4	169.333
T314 15.1/8	1	190
T314 15.1/8	2	234
T314 15.1/8	3	161.333
T314 15.1/8	4	196.333
T314 37.7/15	1	171
T314 37.7/15	2	215.333
T314 37.7/15	3	162.667
T314 37.7/15	4	157.333
T314 37.7/20	1	154
T314 37.7/20	2	156
T314 37.7/20	3	167.667
T314 37.7/20	4	157
T314 37.7/14	1	162.667
T314 37.7/14	2	157.333
T314 37.7/14	3	153.667
T314 37.7/14	4	156.667
T314 37.7/11	1	149.667
T314 37.7/11	2	159.333
T314 37.7/11	3	161.667
T314 37.7/11	4	160.667
T314 37.7/19	1	164
T314 37.7/19	2	154
T314 37.7/19	3	162
T314 37.7/19	4	155
T315 5.4/66	1	279
T315 5.4/66	2	190.333
T315 5.4/66	3	194.667
T315 5.4/66	4	222.333
T315 5.4/67	1	227.667
T315 5.4/67	2	196
T315 5.4/67	3	179.333
T315 5.4/67	4	244
T315 5.4/70	1	187.667
T315 5.4/70	2	184.667
T315 5.4/70	3	197.333
T315 5.4/70	4	180.667
T315 5.4/63	1	204.667
T315 5.4/63	2	213.333
T315 5.4/63	3	199
T315 5.4/63	4	225.333
T315 5.4/86	1	222.333
T315 5.4/86	2	196.333
T315 5.4/86	3	216
T315 5.4/86	4	215.333
T315 8.1/181	1	237.667
T315 8.1/181	2	162.333
T315 8.1/181	3	265
T315 8.1/181	4	197
T315 8.1/182	1	240.667
T315 8.1/182	2	160.667
T315 8.1/182	3	190
T315 8.1/182	4	186.333
T315 8.1/186	1	242.667
T315 8.1/186	2	214.667
T315 8.1/186	3	199
T315 8.1/186	4	187.333
T315 8.1/188	1	207.667
T315 8.1/188	2	196
T315 8.1/188	3	207.333
T315 8.1/188	4	193.667
T315 8.1/189	1	190.667
T315 8.1/189	2	188.333
T315 8.1/189	3	204
T315 8.1/189	4	216.667
1y24/1	1	181.667
1y24/2	2	200.333
1y24/3	3	190.667
1y24/4	4	150
1y24/5	5	198.333
1y24/6	6	182.667

## Sheet: Table 3 1000 grain weight
1000 grain weight
Material	1000-grain weight (g)
T314 15.1/4	20.55
T314 15.1/6	20.86
T314 15.1/11	21.34
T314 15.1/10	20.92
T314 15.1/8	20.36
T314 37.7/15	21.10
T314 37.7/20	21.05
T314 37.7/14	22.00
T314 37.7/11	21.01
T314 37.7/19	20.87
T315 5.4/66	22.20
T315 5.4/67	21.65
T315 5.4/70	22.41
T315 5.4/63	22.19
T315 5.4/86	22.37
T315 8.1/181	21.58
T315 8.1/182	21.81
T315 8.1/186	21.82
T315 8.1/188	22.01
T315 8.1/189	22.13
1y24_F2_1	20.83
1y24_F2_2	21.09
1y24_F2_3	21.26
1y24_F2_4	21.68
1y24_F2_5	21.44
1y14 F1/1	22.13
1y14 F1/2	21..99
1y14 F1/3	21.23
1y14 F1/4	21.61
1y14 F1/5	21.26

## Sheet: Suppl Figure 4D
Ovule observations
Materials	STAGES									TOTAL
	MMC			Dyad			Tetrad
	%	SEM	n	%	SEM	n	%	SEM	n	Ovules	Plants	Batches
BRS-CIRAD 302	20	11.2	9	6	5.8	3	75	17.0	26	38	7	2
T314 15.1	20	11.5	9	80	11.5	45	0		0	54	7	2
T314 37.7	32		10	68		21	0		0	31	3	1

## Sheet: Suppl Table 8 pollen viability
Pollen Viability
Event	T2 plant	Total count	% viability
BRS CIRAD 302	1y14 18/6	2123	57.7
	1y24 18/4	1543	69.0
	1y24 18/7	1138	57.3
	1y24 18/3	1924	52.3
		Mean	59.1
		SD	7.0
T314	15.1/4/9	2643	88.4
	15.1/8/9	1382	84.3
	15.1/8/5	2211	87.9
	15.1/8/1	1948	85.5
		Mean	85.9
		SD	2.3
T314	37.7/11/2	3779	95.2
	37.7/11/9	3796	96.5
	37.7/19/4	3906	92.1
	37.7/19/3	3499	95.5
	37.7/19/4	3165	95.1
	37.7/20/2	4023	97.1
		Mean	95.3
		SD	1.7
T315	5.4 63B /10	3118	95.4
	5.4 86B/11	3178	93.8
	5.4 67B/17	1566	96.5
	5.4 70B/19	2969	94.5
	5.4 63B/12	3109	95.7
		Mean	95.2
		SD	1.0
T315	8.1 182B/9	1618	93.1
	8.1 182B/10	1512	92.8
	8.1 181B/18	1568	96.7
	8.1 181B/14	1537	95.8
		Mean	94.6
		SD	1.9

## Sheet: Suppl Table 9 grain shape
Grain Shape
	Biological Replicate N°	Grain length (mm)		Grain width (mm)		Grain volume (mm3)		Seed shape
Material		mean	SD	mean	SD	mean	SD	mean	SD
1/y24	1	7.08278	0.265155	2.11259	0.121844	10.461	1.2316	3.36437	0.244062
1/y24	2	7.16356	0.323445	2.1461	0.115086	10.9217	1.29194	3.34672	0.223076
1/y24	3	7.19178	0.264492	2.12333	0.129615	10.7362	1.33602	3.39955	0.241837
1/y24	4	7.28764	0.268714	2.05764	0.107651	10.2033	1.08749	3.5518	0.233269
T314_15.1	1	7.21805	0.212276	2.03	0.100075	9.83273	0.980832	3.56488	0.220232
T314_15.1	2	7.27378	0.30868	2.05556	0.112139	10.1607	1.13657	3.55029	0.264603
T314_15.1	3	7.19257	0.238739	2.05457	0.101557	10.0292	0.936303	3.51078	0.234966
T314_15.1	4	7.12592	0.329646	2.07714	0.126951	10.1758	1.2811	3.44418	0.276951
T314_15.1	5	7.00446	0.226309	2.04846	0.124903	9.72898	1.17916	3.43263	0.24446
T314_37.7	1	6.93053	0.295951	2.04386	0.12771	9.58991	1.25986	3.4036	0.250997
T314_37.7	2	6.86615	0.273174	2.00692	0.105859	9.14866	1.0309	3.43104	0.23559
T314_37.7	3	7.08288	0.335952	2.01519	0.120725	9.53708	1.32298	3.52438	0.227807
T314_37.7	4	6.90864	0.276806	2.00864	0.111951	9.22283	1.08941	3.44992	0.235856
T315_5.4	1	7.46425	0.274477	2.14175	0.110405	11.3381	1.33749	3.49201	0.180272
T315_5.4	2	7.27939	0.285813	2.10735	0.0920094	10.6848	1.02778	3.46088	0.205269
T315_5.4	3	7.38806	0.299638	2.10935	0.0883152	10.8783	1.19954	3.50587	0.15037
T315_5.4	4	7.36242	0.337528	2.12606	0.141575	11.0502	1.65125	3.47399	0.22347
T315_8.1	1	7.18775	0.27667	2.057	0.108302	10.073	1.21049	3.50162	0.190952
T315_8.1	2	7.30233	0.289283	2.05814	0.10222	10.2262	1.06013	3.55708	0.234359
T315_8.1	3	7.2882	0.276182	2.0712	0.0926842	10.3488	1.13159	3.52332	0.156114
T315_8.1	4	7.55927	0.280868	2.11976	0.0814705	11.2314	1.06976	3.56958	0.154098
